# Supplementary material for: Mung Bean Protein Improves Hepatic Metabolic Homeostasis via Gut Microbiota Remodeling
Source: Foods. 2025 Jun 12;14(12):2070. doi: 10.3390/foods14122070 (PMC12192330; doi:10.3390/foods14122070)
Supplement: Supplementary file 1 [file foods-14-02070-s001.zip]

Archive with 1 entries (1 files):
- foods-3665445-supplementary.pdf
